# Supplementary material for: Renal cell carcinoma histologic subtypes exhibit distinct transcriptional profiles
Source: J Clin Invest. 2024 Apr 23;134(11):e178915. doi: 10.1172/JCI178915 (PMC11142736; doi:10.1172/JCI178915)
Supplement: Supporting data values [file jci-134-178915-s137.xlsx]

## Sheet: Figure 2
Figure 2. Median gene set expression by RCC subtype.
Histology	Clear cell	Chromophobe	Collecting duct carcinoma	Medullary	MiT family translocation	Papillary	Mixed
Angiogenesis	0.371371	-0.755749	-1.01581	-1.04463	-0.530936	-1.28866	-0.840175
Cell Cycle	-0.061544	-0.351066	0.897612	0.281078	0.500885	-0.0349428	-0.00826116
Complement Cascade	0.124335	-1.24808	-0.0852037	-0.65381	-0.534319	-0.262962	-0.187254
FAO/AMPK	0.00704751	0.401405	-0.333716	-1.03997	0.184368	0.240926	-0.214032
FAS/Pentose Phosphate	-0.0670556	0.0263041	0.989606	0.172846	0.35742	0.674404	0.505495
Myeloid Inflammation	-0.0216846	-0.535227	-0.431178	0.351408	-0.458839	-0.210482	0.00904571
snoRNA	-0.0861945	-0.119916	-0.0310743	-0.0434494	-0.178535	-0.0343424	-0.088189
Stroma	0.121132	-0.395435	0.496388	0.783129	-0.434532	-0.765046	-0.301185
T-effector	-0.0430672	-0.535547	-0.177283	-0.355848	-0.359286	-0.558467	-0.185472
Omega-oxidation	-0.0411266	-0.958673	-0.278882	-0.698018	-0.620214	-0.048011	0.0134073

## Sheet: Figure 3
Figure 3. Gene signature score differences between biomarker-positive (i.e. mutated) and -negative tumors, in clear cell (A), chromophobe (B), collecting duct (C), papillary (D), and mixed tumors (E).
A. Clear cell
Biomarker	Angiogenesis	Complement Cascade	T-effector	FAO/AMPK	Cell Cycle	FAS/Pentose Phosphate	Stroma	Myeloid Inflammation	Ω-oxidation	snoRNA
VHL	0.0527065	0.0693516	-0.0863917	0.0330464	-0.239169	-0.145583	-0.193786	-0.144469	0.109472	-0.0115616
PBRM1	0.20108	0.034321	-0.0898344	0.100148	-0.121323	-0.192062	-0.046187	-0.0217596	-0.0204246	-0.0145383
SETD2	0.130412	0.0631559	0.10502	0.0324285	0.413341	0.261925	0.196546	0.244248	-0.0250992	0.0050861
KDM5C	0.121469	0.309562	0.117626	-0.0054368	0.109449	0.11903	0.173436	0.0384817	0.301452	-0.098276
BAP1	-0.236627	0.142042	0.121973	-0.00760854	0.307548	0.16686	0.0750873	0.0490629	0.0676834	-0.00994741
TP53	-0.353155	-0.0802983	-0.022566	-0.422342	0.330606	0.15542	0.280241	0.344697	-0.205382	0.0803978
PTEN	-0.16047	0.342423	-0.0134799	-0.46665	0.485388	0.0668435	0.176993	0.524403	0.0332825	-0.160027
MTOR	-0.148341	-0.132797	-0.176764	0.143732	-0.141392	-0.0301904	-0.0686908	-0.03994	-0.0857443	0.101508
PIK3CA	-0.118926	-0.139612	0.117157	-0.133029	0.287992	0.0595889	0.0586546	0.0242432	-0.104538	-0.0277464
TSC1	-0.561254	0.432044	-0.149192	-0.294711	0.0535131	0.133122	-0.0594038	0.438301	-0.0170902	-0.27811
NF2	-0.675347	-0.0413901	-0.0732856	-0.169331	0.644582	0.553951	0.589425	0.0788511	-0.236039	0.0867372
ARID1A	-0.161628	-0.402564	0.116103	-0.172415	0.355814	0.151255	0.0744542	0.107981	-0.244982	0.000309453
ATM	-0.154763	-0.378879	-0.312925	-0.526788	-0.932037	-0.713963	-0.114214	-0.361163	-0.208314	0.22831
NFE2L2	0.185841	0.316716	0.173123	0.662297	-0.484025	-0.133595	-0.548785	-0.345027	0.636594	-0.259579
KMT2C	0.335037	-0.0857844	0.0324242	0.759768	-0.355053	-0.292435	-0.436513	-0.518555	0.0545583	0.0245423
B. Chromophobe
Biomarker	Angiogenesis	Complement Cascade	T-effector	FAO/AMPK	Cell Cycle	FAS/Pentose Phosphate	Stroma	Myeloid Inflammation	Ω-oxidation	snoRNA
TP53	0.230936	0.404589	0.0954369	0.30458	1.09376	0.978392	1.48225	0.314261	0.266582	-0.0315996
PTEN	0.112221	0.786969	0.991925	0.0723218	1.27902	0.870595	1.73465	0.453453	0.357774	-0.250242
RB1	0.147437	0.769841	0.557426	-0.0889539	1.42304	0.627029	1.0467	0.36145	0.231465	0.299947
C. Collecting duct carcinoma
Biomarker	Angiogenesis	Complement Cascade	T-effector	FAO/AMPK	Cell Cycle	FAS/Pentose Phosphate	Stroma	Myeloid Inflammation	Ω-oxidation	snoRNA
SETD2	0.0150006	-0.329188	0.293797	-0.367583	0.100414	0.134807	-0.45205	0.504435	0.0679959	-0.256805
NF2	0.399019	0.0135271	1.16113	-0.330359	0.39627	0.385233	0.62069	0.362967	0.096767	-0.268671
ARID1A	0.228248	-0.514184	0.293797	0.132064	0.443583	0.134807	-0.602491	0.362967	-0.291261	0.185141
MLH1	0.228248	-0.514184	0.293797	0.132064	0.443583	0.134807	-0.602491	0.362967	-0.291261	0.185141
D. Papillary
Biomarker	Angiogenesis	Complement Cascade	T-effector	FAO/AMPK	Cell Cycle	FAS/Pentose Phosphate	Stroma	Myeloid Inflammation	Ω-oxidation	snoRNA
SETD2	-0.125166	-0.248259	-0.375607	-0.188589	-0.289152	-0.615156	-0.44812	-0.249968	-0.3403	0.628474
NFE2L2	-0.734249	-0.488412	-0.297222	-0.222033	-0.477368	0.0775211	-0.116349	-0.487599	0.32204	-0.290687
ARID1A	-0.680602	-0.32878	-0.400414	-0.701811	-0.887657	-1.14386	-0.746335	-0.365935	-0.358711	0.0706182
KDM6A	-0.343714	-0.0581854	-0.0169759	0.0753595	-0.692304	-0.80027	-0.825071	-0.0321937	-0.0613445	-0.0309218
PBRM1	-0.0243128	-0.0775536	-0.20928	0.245112	0.0764838	0.0619019	-0.268182	0.265203	-0.449286	0.277995
CDKN2A	0.153891	0.203044	0.880629	0.29851	0.942995	0.529031	0.388448	0.751898	0.20284	-0.329451
BAP1	0.401848	-0.396577	0.0398479	0.669152	0.933101	-0.216175	1.18601	-0.545969	-0.137678	0.248466
FH	0.358397	-1.2063	0.0492035	0.112589	0.0131032	0.719943	-0.174872	-1.09715	0.0941707	-0.0647338
CHEK2	0.367167	0.360229	0.790446	0.871412	0.0852907	1.20511	0.468548	0.376824	0.900805	-0.344173
NF2	-0.62444	-0.243756	-0.112813	-0.742546	-0.639769	-0.648127	-0.454444	-0.313143	-0.153951	-0.0738968
FBXW7	-0.260356	0.398151	0.359332	0.106741	0.53375	0.0108885	0.111956	1.19164	-0.0127819	0.18437
KMT2D	0.666445	0.0984148	0.266467	0.214055	0.288148	0.695103	0.324388	0.0385996	0.676341	-0.329451
VHL	1.56083	0.488798	1.65501	0.519782	0.686552	-0.446927	0.573405	0.670368	0.385923	0.188362
PIK3CA	0.0946866	0.252597	0.704605	0.549491	0.30887	0.54222	1.14328	0.30566	0.276142	0.14681
BRAF	0.476542	1.05715	0.077682	-0.332663	0.331829	0.238625	0.774569	-0.0651107	1.08972	-0.192674
E. Mixed
Biomarker	Angiogenesis	Complement Cascade	T-effector	FAO/AMPK	Cell Cycle	FAS/Pentose Phosphate	Stroma	Myeloid Inflammation	Ω-oxidation	snoRNA
VHL	0.681858	0.111877	0.46458	0.072797	-0.380355	-0.591943	0.343532	0.0353412	-0.157384	-0.343719
BAP1	1.08295	0.218431	0.0648078	0.205911	-0.198277	-1.10169	-0.102591	0.256778	-0.10947	-0.174434
SETD2	-0.0486867	0.241191	0.0975973	0.254162	0.701707	0.101051	0.472113	0.360178	-0.119731	0.0282651
SMARCB1	-0.699764	-0.394094	-0.41495	-0.146608	-0.35309	-0.349925	-0.942263	-0.506753	0.0838747	0.5391
NFE2L2	-0.274898	-0.105563	0.219911	0.50423	0.674039	0.856252	0.0411239	-0.484381	0.332205	0.334426
NF2	-0.00626371	0.126731	0.752824	-1.08628	1.33301	-0.0215709	1.19136	0.160107	-0.253021	-0.343719
PBRM1	0.605943	0.586326	1.43828	-0.217181	0.333072	-0.110511	0.364969	-0.139442	0.0354031	0.391185
ARID1A	0.345015	0.549211	-0.283589	0.143824	1.02326	0.464412	0.817703	0.395049	-0.343907	-0.309617
MET	-0.405097	0.0684193	0.398067	0.386959	0.52479	-0.334686	-0.00673474	0.461578	0.186006	-0.0691708

## Sheet: Figure 4
Figure 4. Association of gene scores with unique tumor microenvironments.
A. Spearman correlations in Clear Cell RCC												Spearman correlations in Non-clear cell RCC
Feature	T-effector	Cell Cycle	FAS/Pentose Phosphate	Complement Cascade	FAO/AMPK	Angiogenesis	Stroma	Myeloid Inflammation	Ω-oxidation	snoRNA		Feature	Angiogenesis	Cell Cycle	Complement Cascade	FAO/AMPK	FAS/Pentose Phosphate	Myeloid Inflammation	snoRNA	Stroma	T-effector	Ω-oxidation
T cell-inflamed	0.8568	0.5678	0.5974	0.4475	0.4143	0.2297	0.2872	0.2917	0.2913	-0.1081		T cell-inflamed	0.4962	0.6321	0.6684	0.089	0.4275	0.5127	-0.0866	0.5494	0.8185	0.342
T cells	0.8531	0.5426	0.515	0.4524	0.4357	0.2048	0.209	0.3342	0.3999	-0.085		T cells	0.2969	0.3461	0.2722	0.37	0.1955	0.2918	-0.2595	0.2081	0.5533	0.0863
CD8 T cells	0.826	0.3447	0.3431	0.2794	0.2986	0.0995	0.0453	0.128	0.2369	-0.0728		CD8 T cells	0.3849	0.4828	0.6225	0.0388	0.2106	0.4985	-0.1996	0.4129	0.7941	0.275
Cytotoxic lymphocytes	0.8818	0.4644	0.4294	0.3685	0.429	0.2162	0.1286	0.2136	0.3383	-0.1126		Cytotoxic lymphocytes	0.4714	0.4789	0.4922	0.0732	0.1627	0.4999	-0.2173	0.4287	0.8361	0.1819
NK cells	0.6542	0.56	0.4685	0.4094	0.5847	0.3551	0.2801	0.3298	0.4601	-0.1196		NK cells	0.4184	0.5699	0.4932	0.3153	0.2663	0.5414	-0.23	0.3838	0.6699	0.343
B lineage	0.3878	0.2805	0.3266	0.3488	0.0613	-0.0412	0.1941	0.3268	0.1946	-0.0708		B lineage	0.3207	0.3313	0.4431	-0.0037	0.259	0.2548	0.0299	0.4402	0.4047	0.1916
Monocytic lineage	0.5662	0.6184	0.7308	0.529	0.607	0.4443	0.4937	0.4291	0.3896	-0.106		Monocytic lineage	0.3759	0.5236	0.6562	0.2738	0.4779	0.4883	-0.1411	0.4555	0.6328	0.4348
Myeloid dendritic cells	0.6147	0.5642	0.5646	0.3973	0.5559	0.4114	0.3843	0.3716	0.3824	-0.1335		Myeloid dendritic cells	0.4071	0.5252	0.4889	0.1819	0.3101	0.4254	-0.1945	0.4478	0.6564	0.33
Neutrophils	0.4188	0.5113	0.6354	0.3724	0.7852	0.5586	0.3222	0.3936	0.4585	-0.1404		Neutrophils	0.1901	0.4385	0.4852	0.5935	0.6056	0.3222	-0.2096	0.1495	0.3505	0.598
Endothelial cells	0.1914	0.229	0.3133	0.0942	0.6612	0.9163	0.3372	0.0688	0.2249	-0.0848		Endothelial cells	0.8311	0.4832	0.3109	0.4359	0.2838	0.3312	-0.1779	0.4968	0.5827	0.1816
Fibroblasts	0.1618	0.58	0.6006	0.3771	0.1313	0.3061	0.9684	0.5225	0.0927	-0.0523		Fibroblasts	0.5364	0.6044	0.3027	-0.0304	0.3583	0.4778	-0.161	0.959	0.3721	-0.0419
CD274	0.6944	0.629	0.5293	0.3996	0.3866	0.2265	0.379	0.3855	0.26	-0.0645		CD274	0.4208	0.3388	0.2361	0.3295	0.3082	0.1769	-0.1596	0.2238	0.7209	0.2952
CTLA4	0.7033	0.3819	0.3158	0.3367	0.2305	0.0009	0.0986	0.3155	0.3362	-0.025		CTLA4	0.2619	0.4415	0.404	0.0847	0.1534	0.3437	-0.1074	0.2571	0.7263	0.1833
HAVCR2	0.4556	0.3604	0.4814	0.2632	0.4896	0.3616	0.2642	0.1569	0.1989	-0.118		HAVCR2	0.1926	0.3121	0.5445	0.1441	0.3915	0.3196	-0.063	0.2315	0.4647	0.4112
LAG3	0.8269	0.4586	0.3388	0.3158	0.2242	-0.0115	0.1001	0.2109	0.2523	-0.0394		LAG3	0.3625	0.4838	0.3991	-0.0976	0.0511	0.5042	-0.1487	0.447	0.7199	0.0901
PDCD1	0.6907	0.3261	0.3193	0.2894	0.143	-0.0143	0.0647	0.2017	0.2161	-0.0641		PDCD1	0.2784	0.417	0.4805	-0.0134	0.1719	0.3833	-0.0783	0.3126	0.6301	0.2028
PDCD1LG2	0.6755	0.6134	0.5775	0.4365	0.3184	0.2529	0.4966	0.4081	0.2441	-0.0736		PDCD1LG2	0.4842	0.5445	0.4765	0.0786	0.267	0.4493	-0.1517	0.6296	0.7215	0.1867
B. Median relative abundance of cell types by RCC subtype
Biomarker	Chromophobe	Clear cell	Collecting duct carcinoma	Medullary	MiT family translocation	Mixed	Papillary
T cell-inflamed	-1.55002	0.845922	1.1076	0.112614	-0.413321	0.804838	-0.907631
T cells	2.16106	-0.483177	-0.060832	-0.695433	-0.653922	0.135935	-0.403636
CD8 T cells	-1.12773	1.52134	0.411212	0.00554142	-0.53128	0.841132	-1.12021
Cytotoxic lymphocytes	-0.503395	1.8721	-0.0808395	-0.347522	-0.430461	0.693538	-1.20342
NK cells	-0.86278	1.59477	0.669647	-1.2143	-0.523016	0.647152	-0.31148
B lineage	-0.416601	-0.0448979	2.18408	-0.0517229	-0.624739	-0.284273	-0.761851
Monocytic lineage	-1.38423	0.779505	0.536972	-0.967476	0.493952	1.23538	-0.694098
Myeloid dendritic cells	-0.717933	1.49395	0.236929	-1.37383	0.638302	0.518274	-0.795693
Neutrophils	-1.18352	0.378613	0.0963265	-0.827213	-0.66643	0.43278	1.76945
Endothelial cells	0.0541634	2.08367	-0.525288	-0.936102	0.180263	-0.200633	-0.656073
Fibroblasts	-0.45656	0.33559	0.623055	1.67833	-1.08049	0.0423134	-1.14224
C. Prevalence of immunotherapy-related biomarkers by RCC subtype.
Feature	Clear cell	Chromophobe	Collecting duct	Medullary	MiT Translocation	Papillary	Mixed
Sarc/Rhab+	0.0807087	0.2	0.166667	0	0.125	0.0793651	0.235294
PDL1+	0.11976	0.206897	0.166667	0.375	0.428571	0.241935	0.3
TMB-High	0.0184049	0.0344828	0.333333	0	0	0	0
dMMR/MSI-H	0.0177515	0	0.333333	0	0	0	0

## Sheet: Figure 5
Figure 5. Median gene signature expression level by RCC subtype and Sarc/Rhab subgroups.
Subgroup	snoRNA	Omega-oxidation	Myeloid Inflammation	Stroma	FAS/Pentose Phosphate	Cell Cycle	FAO/AMPK	T-effector	Complement Cascade	Angiogenesis
Clear cell, Sarc/rhab-	-0.0869888	-0.0110812	-0.0712281	0.0996423	-0.0964752	-0.0830732	0.0317612	-0.0544664	0.117141	0.379163
Clear cell, Sarc/rhab+	-0.0821735	-0.269243	0.303234	0.274641	0.19151	0.389954	-0.244667	0.0638866	0.219232	0.100655
Non-Clear cell, Sarc/rhab-	-0.0800407	-0.211745	-0.271796	-0.58757	0.493889	-0.0592592	0.210664	-0.504073	-0.418494	-1.07998
Non-Clear cell, Sarc/rhab+	-0.0879958	-0.509169	0.122656	0.653522	0.426916	0.483322	-0.422767	0.291727	-0.262962	-0.679827

## Sheet: Supp Figure S1
Supplemental Figure S1. Median gene signature expression level by patient demographics
Demographic	snoRNA	Omega-oxidation	Myeloid Inflammation	Stroma	FAS/Pentose Phosphate	Cell Cycle	FAO/AMPK	T-effector	Complement Cascade	Angiogenesis
Above median age	-0.0841906	-0.0685344	-0.147532	-0.127524	0.0388451	-0.0886773	0.0754103	-0.156149	-0.0679924	0.10839
Below median age	-0.0869888	-0.0978047	0.00918813	0.206015	0.0131464	0.00896018	0.00899849	-0.0843803	0.0378791	0.159336
Female	-0.0821735	-0.125884	-0.14866	0.00438052	0.146059	0.00404502	0.226636	-0.145104	-0.0892204	0.240037
Male	-0.0873686	-0.0458555	-0.0441347	0.0406517	-0.0100184	-0.0678211	-0.024863	-0.110918	0.025603	0.0619148
Metastatic	-0.0774443	-0.111788	0.0341515	0.371496	0.146182	0.191019	0.00694856	-0.156193	0.0475088	0.189963
Primary	-0.0915006	-0.0635641	-0.202137	-0.243835	-0.0664	-0.202739	0.0580085	-0.0687216	-0.0742325	0.0797504

## Sheet: Supp Figure S2
Supplemental Figure S2. Gene signature score differences between biomarker-positive (i.e. mutated) and -negative tumors in subgroup stratified by RCC subtype and Sarc/Rhab features.
Clear cell, Sarc/rhab+
Biomarker	Angiogenesis	Complement Cascade	T-effector	FAO/AMPK	Cell Cycle	FAS/Pentose Phosphate	Stroma	Myeloid Inflammation	Ω-oxidation	snoRNA
VHL	0.45197	0.532934	0.00889766	-0.0590912	0.189637	0.224213	0.276001	0.316797	0.0131209	-0.0527999
PBRM1	-0.397381	-0.345939	-0.20328	-0.284589	-0.49386	-0.72536	-0.150963	0.106891	-0.161756	-0.287388
SETD2	-0.592811	-0.468921	0.244648	-0.0833967	-0.125819	0.254753	-0.874434	0.146537	-0.222573	0.0640582
BAP1	-0.453727	-0.132828	0.497034	-0.0668929	-0.0724734	0.357973	-0.223206	-0.144556	-0.201834	-0.116054
TP53	0.233677	0.390334	0.198278	0.139991	0.776535	0.119588	0.683534	0.560099	0.080331	0.10579
PTEN	-0.2831	-0.0456189	0.0563728	-0.534749	0.770332	0.126415	0.393401	0.400143	-0.514636	0.188242
KDM5C	0.616183	-0.241695	-0.528746	-0.206405	0.212211	-0.151799	0.209427	0.194262	0.0652696	-0.0477216
ATM	0.416469	-0.285665	-0.401563	0.195618	-0.1692	0.344584	-0.333262	-0.38754	0.208123	0.221099
ARID1A	0.536451	0.590119	0.847809	0.430152	0.268475	0.995252	0.680789	0.21216	-0.109341	-0.283411
MTOR	-0.563641	-0.0740141	-0.19368	-0.412291	-0.401385	-0.0406397	-0.463926	0.0261415	-0.0650264	0.0181543
SMARCB1	-0.454489	-0.398866	0.808325	-0.545921	0.223821	-0.129809	0.129756	-0.309539	-0.410699	-0.185307
TSC1	0.485584	0.473311	0.620133	0.724895	0.748794	0.700911	0.608954	0.357196	0.395351	0.0340588
Clear cell, Sarc/rhab-
Biomarker	Angiogenesis	Complement Cascade	T-effector	FAO/AMPK	Cell Cycle	FAS/Pentose Phosphate	Stroma	Myeloid Inflammation	Ω-oxidation	snoRNA
VHL	0.0410672	0.0455103	-0.0982872	-0.0507607	-0.252087	-0.191218	-0.264339	-0.157605	0.090423	-0.0110862
PBRM1	0.216114	0.0480014	-0.0733632	0.0767041	-0.0781725	-0.153676	-0.0188513	-0.0179247	-0.0240705	0.00196842
SETD2	0.150615	0.124856	0.13595	0.0422828	0.418976	0.263012	0.234623	0.217205	-0.0269692	-0.00233598
KDM5C	0.102978	0.348936	0.175847	0.00950419	0.105888	0.134044	0.106237	0.0228164	0.387038	-0.108958
BAP1	-0.105557	0.144758	0.128758	-0.00745511	0.299606	0.174996	0.106381	0.118239	0.0739956	-0.0123199
TP53	-0.439272	-0.118018	-0.0734223	-0.512237	0.117332	0.180347	0.138182	0.248833	-0.189078	0.0788687
PTEN	-0.158461	0.36833	0.00555145	-0.431787	0.431481	0.0531632	0.0835605	0.519525	0.0865686	-0.280297
MTOR	-0.156809	-0.12381	-0.22242	0.168023	-0.121767	-0.00719498	-0.0424603	-0.232835	-0.113432	0.102266
PIK3CA	-0.143197	0.0108681	0.171862	-0.112412	0.331811	0.115864	0.101773	0.0758245	-0.172241	-0.0257433
TSC1	-0.580335	0.40534	-0.184655	-0.575046	0.0247857	0.159511	-0.0574092	0.479227	-0.11464	-0.277316
ARID1A	-0.170527	-0.420679	-0.0372051	-0.198214	0.370072	0.0719067	0.00931714	0.122451	-0.280563	0.089061
NF2	-0.688668	-0.0647345	-0.0851277	-0.194955	0.630302	0.565548	0.62381	0.0956056	-0.312128	0.0860141
Non-clear cell, Sarc/rhab+
Biomarker	Angiogenesis	Complement Cascade	T-effector	FAO/AMPK	Cell Cycle	FAS/Pentose Phosphate	Stroma	Myeloid Inflammation	Ω-oxidation	snoRNA
TP53	0.000909574	-0.842847	-1.27866	-0.26345	-0.134102	-0.330533	1.46734	-0.17883	-0.627185	-0.184009
VHL	0.491638	0.553772	1.24348	0.577161	0.133866	-0.117741	-1.34744	0.248023	0.592773	-0.0737527
PTEN	0.566445	-0.68334	-1.16207	-0.316228	-0.0665549	0.247693	0.872547	-0.531329	-0.674676	-0.302483
PBRM1	0.516358	0.628895	1.2121	0.142058	0.408685	0.0883064	-0.946747	0.351885	0.273337	0.310135
NF2	-0.508424	0.563539	0.768038	-0.893042	-0.0897628	-0.0742547	-0.0687272	-0.100498	0.34754	-0.339519
CDKN2A	0.107263	0.311226	1.18976	0.393391	0.958548	0.77185	-0.349257	0.968117	0.699086	0.060443
BAP1	0.246484	0.413876	0.127212	0.529428	-0.480761	-0.746603	-1.5799	0.127956	0.508585	-0.329451
SETD2	-0.940831	0.275584	-0.0523364	-0.815418	-0.309265	-0.0853982	-1.07574	0.464763	0.125669	-0.110789
Non-clear cell, Sarc/rhab-
Biomarker	Angiogenesis	Complement Cascade	T-effector	FAO/AMPK	Cell Cycle	FAS/Pentose Phosphate	Stroma	Myeloid Inflammation	Ω-oxidation	snoRNA
TP53	0.429437	-0.988939	-0.0474355	0.292924	0.0623491	-0.201562	0.478129	-0.367362	-0.771274	0.0224868
SETD2	-0.121833	0.149756	-0.35983	-0.197058	0.286052	0.0223919	-0.179144	0.0889668	-0.0200496	0.339702
NFE2L2	-0.685136	-0.229136	-0.123682	-0.222033	-0.0189341	0.491686	-0.0190788	-0.428132	0.411481	0.0618102
ARID1A	-0.162823	0.269906	-0.366444	-0.358466	0.343869	0.0792934	-0.315638	0.197104	-0.161584	0.0703671
BAP1	1.129	0.135572	0.019368	0.177043	0.992882	-0.0322883	0.985873	0.134651	0.0724181	0.0773418
NF2	0.204959	0.241895	0.636401	-0.556031	0.833371	0.544114	0.293163	0.134651	0.0117044	-0.0162754
VHL	1.34119	0.25748	0.805346	-0.158644	0.0543793	-0.36732	0.862791	0.624143	0.0440197	-0.159077
KDM6A	-0.507824	-0.0347479	0.185722	0.101532	-0.564808	-0.53269	-0.942269	-0.181584	0.0244167	0.0456983
PBRM1	-0.336907	0.0587281	-0.325404	0.199078	-0.0510654	0.184795	-0.177962	0.0613867	-0.218019	0.0334462
RB1	0.272679	-0.23339	0.0454196	0.155817	0.908333	-0.215745	0.769843	-0.32876	-0.458454	0.312922
PTEN	0.491018	0.00964757	0.459579	0.203583	1.24269	0.66431	0.878546	0.261879	-0.361956	0.203432
FH	0.162366	-0.654219	0.0135393	-0.113456	0.230639	0.876878	0.173892	-0.656738	0.21562	-0.0144045
SMARCB1	-0.468223	-0.135711	-0.0151839	-0.571305	-0.156764	-0.334577	-0.559584	-0.192681	0.309027	0.5349

## Sheet: Supp Figure S3
Supplemental Figure S3. Median gene set expression by RCC subtype.
Histology	Clear cell	Chromophobe	Collecting duct carcinoma	Medullary	MiT family translocation	Papillary	Mixed
Angiogenesis	0.371371	-0.755749	-1.01581	-1.04463	-0.530936	-1.28866	-0.840175
Cell Cycle	-0.061544	-0.351066	0.897612	0.281078	0.500885	-0.0349428	-0.00826116
Complement Cascade	0.124335	-1.24808	-0.0852037	-0.65381	-0.534319	-0.262962	-0.187254
FAO/AMPK	0.00704751	0.401405	-0.333716	-1.03997	0.184368	0.240926	-0.214032
FAS/Pentose Phosphate	-0.0670556	0.0263041	0.989606	0.172846	0.35742	0.674404	0.505495
Myeloid Inflammation	-0.0216846	-0.535227	-0.431178	0.351408	-0.458839	-0.210482	0.00904571
snoRNA	-0.0861945	-0.119916	-0.0310743	-0.0434494	-0.178535	-0.0343424	-0.088189
Stroma	0.121132	-0.395435	0.496388	0.783129	-0.434532	-0.765046	-0.301185
T-effector	-0.0430672	-0.535547	-0.177283	-0.355848	-0.359286	-0.558467	-0.185472
Omega-oxidation	-0.0411266	-0.958673	-0.278882	-0.698018	-0.620214	-0.048011	0.0134073
